# Supplementary material for: From Peer Support to Program Supervision: Qualitative Insights on WhatsApp as Informal Digital Infrastructure for Community Health Workers and Public Health Officers in an Indian High-Priority Aspirational District
Source: Healthcare (Basel). 2025 Sep 5;13(17):2223. doi: 10.3390/healthcare13172223 (PMC12428105; doi:10.3390/healthcare13172223)
Supplement: Supplementary file 1 [file healthcare-13-02223-s001.zip]

Archive with 3 entries (3 files):
- Supplementary File S1 - COREQ 32-Item Checklist.pdf
- Supplementary File S2 - 5 Letter of Permission from CS Health Muzaffarpur.pdf
- Supplementary File S2 - 5 Letter of Permission from DPO ICDS Muzaffarpur.PDF
